# Supplementary material for: Respiratory Rehabilitation and Decannulation in Adults with Prolonged Mechanical Ventilation After Tracheostomy: A Narrative Review
Source: Healthcare (Basel). 2026 Jun 22;14(12):1804. doi: 10.3390/healthcare14121804 (PMC13299066; doi:10.3390/healthcare14121804)
Supplement: Supplementary file 1 [file healthcare-14-01804-s001.zip]

Archive with 1 entries (1 files):
- healthcare-4326214-supplementary.pdf
